# Supplementary material for: ﻿Spiradiclisscorpiura (Rubiaceae), a new species from Guangxi, China
Source: PhytoKeys. 2025 Feb 10;252:41–9. doi: 10.3897/phytokeys.252.139783 (PMC11833304; doi:10.3897/phytokeys.252.139783)
Supplement: XML Treatment for Spiradiclis scorpiura [file phytokeys.252.139783-treatment1.xml]

<!DOCTYPE tp:taxon-treatment
  PUBLIC "-//TaxonX//DTD Taxonomic Treatment Publishing DTD v0 20100105//EN" "tax-treatment-NSO.dtd">
<tp:taxon-treatment xmlns:tp="http://www.plazi.org/taxpub"><tp:treatment-meta><kwd-group><label>Taxon classification</label><kwd>
                <named-content content-type="kingdom">Plantae</named-content>
              </kwd><kwd>
                <named-content content-type="order">Gentianales</named-content>
              </kwd><kwd>
                <named-content content-type="family">Rubiaceae</named-content>
              </kwd></kwd-group><mixed-citation publication-type="journal"><person-group><name><surname>Nong</surname><given-names>You</given-names></name><name><surname>Lei</surname><given-names>Li-Qun</given-names></name><name><surname>Wu</surname><given-names>Lei</given-names></name><name><surname>Hu</surname><given-names>Qi-Min</given-names></name><name><surname>Li</surname><given-names>Ying-Jing</given-names></name><name><surname>Qu</surname><given-names>Xin-Cheng</given-names></name><name><surname>Xu</surname><given-names>Chuan-Gui</given-names></name><name><surname>Wei</surname><given-names>Gui-Yuan</given-names></name></person-group><article-title>﻿<italic><tp:taxon-name><tp:taxon-name-part taxon-name-part-type="genus" reg="Spiradiclis">Spiradiclis</tp:taxon-name-part><tp:taxon-name-part taxon-name-part-type="species" reg="scorpiura">scorpiura</tp:taxon-name-part></tp:taxon-name></italic> (<tp:taxon-name><tp:taxon-name-part taxon-name-part-type="family">Rubiaceae</tp:taxon-name-part></tp:taxon-name>), a new species from Guangxi, China</article-title><source>PhytoKeys</source><day>10</day><month>02</month><year>2025</year><volume>252</volume><fpage>41</fpage><lpage>49</lpage><pub-id pub-id-type="doi">10.3897/phytokeys.252.139783</pub-id></mixed-citation></tp:treatment-meta><tp:nomenclature><label>﻿</label><tp:taxon-name>
              <object-id xmlns:xlink="http://www.w3.org/1999/xlink" content-type="arpha" xlink:type="simple">029F4BF4-FE9B-555A-8239-DD1D39A807AB</object-id>
              <tp:taxon-name-part taxon-name-part-type="genus" reg="Spiradiclis">Spiradiclis</tp:taxon-name-part>
              <tp:taxon-name-part taxon-name-part-type="species" reg="scorpiura">scorpiura</tp:taxon-name-part>
              <object-id xmlns:xlink="http://www.w3.org/1999/xlink" content-type="ipni" xlink:type="simple">urn:lsid:ipni.org:names:77356517-1</object-id>
            </tp:taxon-name><tp:taxon-authority>Y.Nong &amp; L.Wu</tp:taxon-authority><tp:taxon-status xmlns:xlink="http://www.w3.org/1999/xlink" xlink:type="simple">sp. nov.</tp:taxon-status><xref ref-type="fig" rid="F1">Figs 1</xref><xref ref-type="fig" rid="F4">–4</xref></tp:nomenclature><tp:treatment-sec sec-type="Chinese name" id="SECID0EOLAC"><title>Chinese name.</title><p>xiē wěi luó xù cǎo (蝎尾螺序草).</p></tp:treatment-sec><tp:treatment-sec sec-type="diagnosis" id="SECID0ETLAC"><title>Diagnosis.</title><p><italic><tp:taxon-name><tp:taxon-name-part taxon-name-part-type="genus" reg="Spiradiclis">Spiradiclis</tp:taxon-name-part><tp:taxon-name-part taxon-name-part-type="species" reg="scorpiura">scorpiura</tp:taxon-name-part></tp:taxon-name></italic> is most similar to <italic><tp:taxon-name><tp:taxon-name-part taxon-name-part-type="genus" reg="Spiradiclis">S.</tp:taxon-name-part><tp:taxon-name-part taxon-name-part-type="species" reg="coccinea">coccinea</tp:taxon-name-part></tp:taxon-name></italic> but is different in its densely pubescent young stems that become glabrous when older (vs. glabrous or subglabrous), its cincinnous inflorescences (vs. cymose), its triangular, 1–2 mm long, pubescent bracteoles (vs. subulate, 3–4 mm long, glabrous), its calyx puberulent outside (vs. glabrescent outside), and its capsule 3–4 mm in diam. (vs. 4.5–5.5 mm in diam.).</p><fig id="F1" position="float" orientation="portrait"><object-id xmlns:xlink="http://www.w3.org/1999/xlink" content-type="doi" xlink:type="simple">10.3897/phytokeys.252.139783.figure1</object-id><object-id xmlns:xlink="http://www.w3.org/1999/xlink" content-type="arpha" xlink:type="simple">23831961-FCE4-59A0-BAEE-FD553C080F7E</object-id><label>Figure 1.</label><caption><p>Line drawing of <italic><tp:taxon-name><tp:taxon-name-part taxon-name-part-type="genus" reg="Spiradiclis">Spiradiclis</tp:taxon-name-part><tp:taxon-name-part taxon-name-part-type="species" reg="scorpiura">scorpiura</tp:taxon-name-part></tp:taxon-name></italic> Y.Nong &amp; L.Wu <bold>A</bold> flowering plant <bold>B</bold> stipule <bold>C</bold> flower <bold>D</bold> long-styled flower, frontal view, showing corolla lobes and stigma <bold>E</bold> longitudinally opened long-styled flower, showing the position of the stamens and the style and stigma <bold>F</bold> longitudinally opened short-styled flower, showing the position of the stamens and the style and stigma <bold>G</bold> seed (Drawn by Xin-cheng Qu).</p></caption><graphic xmlns:xlink="http://www.w3.org/1999/xlink" xlink:href="phytokeys-252-041_article-139783__-g001.jpg" position="float" orientation="portrait" xlink:type="simple" id="oo_1246317.jpg"><uri content-type="original_file" xlink:type="simple">https://binary.pensoft.net/fig/1246317</uri></graphic></fig></tp:treatment-sec><tp:treatment-sec sec-type="material" id="SECID0EVNAC"><title>Type.</title><p>China • Guangxi, Daxin County, <named-content xmlns:xlink="http://www.w3.org/1999/xlink" content-type="dwc:verbatimCoordinates" xlink:type="simple"><named-content content-type="geo-json" specific-use="{&#34;type&#34;:&#34;Point&#34;,&#34;coordinates&#34;:[106.833889,22.901667]}" id="NCID0E5NAC" xlink:type="simple">22°54'06"N, 106°50'02"E</named-content></named-content>, alt. 504 m, at the rim of the top of a sinkhole, 11 July 2024, flowering, <italic>Y. Nong NY2024071101</italic> (GXMI). (<bold><italic>Holotype</italic></bold>: GXMI! 051187; isotype: IBK!).</p></tp:treatment-sec><tp:treatment-sec sec-type="description" id="SECID0EIOAC"><title>Description.</title><p>Subshrubs, perennial, 20–50 cm tall, rooting near base, stems ascending; stems densely pubescent when young but glabrous when old. Leaves opposite; petiole 1–2 mm long, sparsely pubescent; blade drying papery, adaxially olive green, abaxially yellowish green, elliptic, 3–7 × 0.5–1.5 cm, sparsely pubescent or glabrous on both surfaces, margin entire, base cuneate, apex acuminate; secondary veins 8–12 on each side of the midrib, midrib concave adaxially and prominently convex abaxially; stipules triangular, 1–2 mm long, glabrous outside, apex acute. Inflorescences terminal, cincinnous, 3–6 branched, 3–44-flowered, pubescent; peduncles 0.6–1 cm long, pubescent; pedicels short, c. 1 mm long, pubescent; bracteoles triangular, 1–2 mm long, pubescent outside. Flowers distylous. Calyx pubescent; hypanthium portion obovate, 1–2 mm long, with 5 straight ridges; lobes 5, triangular or ovate-lanceolate, 1–1.5 mm long. Corolla purple, slenderly salverform-funnelform, glabrous or pubescent outside; tube 15–18 mm long, lobes broadly ovate to suborbicular, 6–8 mm long. Stamens 5. Style filiform, stigma clavate, 2-lobed, lobes linear, c. 2 mm long. Long-styled flowers: corolla tube with pilose ring above stamens inside; stamens born near the base of the tube, anthers sessile or subsessile, c. 3 mm long; style c. 1.5 cm long or slightly longer. Short-styled flowers: corolla tube pubescent near the base inside; stamens born in the middle of the tube, anthers sessile or subsessile, c. 2 mm long; style c. 4 mm long. Capsules subglobose, 3–4 mm in diam., glabrescent, valves 4. Seeds numerous, angular, c. 0.2 mm in diam.</p><fig id="F2" position="float" orientation="portrait"><object-id xmlns:xlink="http://www.w3.org/1999/xlink" content-type="doi" xlink:type="simple">10.3897/phytokeys.252.139783.figure2</object-id><object-id xmlns:xlink="http://www.w3.org/1999/xlink" content-type="arpha" xlink:type="simple">EC3D4158-9EA1-5F9E-84D6-0D5C422DEFE0</object-id><label>Figure 2.</label><caption><p><italic><tp:taxon-name><tp:taxon-name-part taxon-name-part-type="genus" reg="Spiradiclis">Spiradiclis</tp:taxon-name-part><tp:taxon-name-part taxon-name-part-type="species" reg="scorpiura">scorpiura</tp:taxon-name-part></tp:taxon-name></italic> Y.Nong &amp; L.Wu <bold>A</bold> habit <bold>B</bold> detail of fruiting plant <bold>C</bold> inflorescence <bold>D</bold> stipule <bold>E</bold> longitudinally opened, long-styled flower <bold>F</bold> longitudinally opened, short-styled flower <bold>G</bold> flowering plant (photographed and edited by You Nong).</p></caption><graphic xmlns:xlink="http://www.w3.org/1999/xlink" xlink:href="phytokeys-252-041_article-139783__-g002.jpg" position="float" orientation="portrait" xlink:type="simple" id="oo_1246318.jpg"><uri content-type="original_file" xlink:type="simple">https://binary.pensoft.net/fig/1246318</uri></graphic></fig></tp:treatment-sec><tp:treatment-sec sec-type="phenology" id="SECID0ETPAC"><title>Phenology.</title><p>Flowering and fruiting in June–July.</p></tp:treatment-sec><tp:treatment-sec sec-type="etymology" id="SECID0EYPAC"><title>Etymology.</title><p>The specific epithet “<italic>scorpiura</italic>” refers to the terminal, cincinnous inflorescences of the new species.</p><fig id="F3" position="float" orientation="portrait"><object-id xmlns:xlink="http://www.w3.org/1999/xlink" content-type="doi" xlink:type="simple">10.3897/phytokeys.252.139783.figure3</object-id><object-id xmlns:xlink="http://www.w3.org/1999/xlink" content-type="arpha" xlink:type="simple">5FB6AA6C-9514-5895-A724-C07534CA336A</object-id><label>Figure 3.</label><caption><p>Holotype specimen of <italic><tp:taxon-name><tp:taxon-name-part taxon-name-part-type="genus" reg="Spiradiclis">Spiradiclis</tp:taxon-name-part><tp:taxon-name-part taxon-name-part-type="species" reg="scorpiura">scorpiura</tp:taxon-name-part></tp:taxon-name></italic> Y.Nong &amp; L.Wu, <italic>Y. Nong NY2024071101</italic> (GXMI! 051187).</p></caption><graphic xmlns:xlink="http://www.w3.org/1999/xlink" xlink:href="phytokeys-252-041_article-139783__-g003.jpg" position="float" orientation="portrait" xlink:type="simple" id="oo_1246319.jpg"><uri content-type="original_file" xlink:type="simple">https://binary.pensoft.net/fig/1246319</uri></graphic></fig></tp:treatment-sec><tp:treatment-sec sec-type="distribution" id="SECID0EDBAE"><title>Distribution and habit.</title><p>Known only from southeast Guangxi, China. The species has only been found at the rim of a sinkhole at elevations of 504 m.</p></tp:treatment-sec><tp:treatment-sec sec-type="Preliminary IUCN red list category" id="SECID0EIBAE"><title>Preliminary IUCN red list category.</title><p>Data available for the new species, only known from the type locality and the type specimens, are insufficient to assess its conservation status. According to the IUCN Criteria (<xref ref-type="bibr" rid="B5">IUCN 2022</xref>), it is considered Data Deficient (<abbrev xmlns:xlink="http://www.w3.org/1999/xlink" xlink:title="Data Deficient" id="ABBRID0ESBAE" xlink:type="simple">DD</abbrev>) until more information becomes available. <italic><tp:taxon-name><tp:taxon-name-part taxon-name-part-type="genus" reg="Spiradiclis">Spiradiclis</tp:taxon-name-part><tp:taxon-name-part taxon-name-part-type="species" reg="scorpiura">scorpiura</tp:taxon-name-part></tp:taxon-name></italic> is currently known from a single, relatively large population. Further collection and monitoring are necessary to allow more conclusive estimations about the rarity and vulnerability of the species.</p><fig id="F4" position="float" orientation="portrait"><object-id xmlns:xlink="http://www.w3.org/1999/xlink" content-type="doi" xlink:type="simple">10.3897/phytokeys.252.139783.figure4</object-id><object-id xmlns:xlink="http://www.w3.org/1999/xlink" content-type="arpha" xlink:type="simple">B946D007-F68C-52A0-853B-DDC681A9AF1F</object-id><label>Figure 4.</label><caption><p>Distribution of <italic><tp:taxon-name><tp:taxon-name-part taxon-name-part-type="genus" reg="Spiradiclis">Spiradiclis</tp:taxon-name-part><tp:taxon-name-part taxon-name-part-type="species" reg="scorpiura">scorpiura</tp:taxon-name-part></tp:taxon-name></italic> (red circle), <italic><tp:taxon-name><tp:taxon-name-part taxon-name-part-type="genus" reg="Spiradiclis">S.</tp:taxon-name-part><tp:taxon-name-part taxon-name-part-type="species" reg="coccinea">coccinea</tp:taxon-name-part></tp:taxon-name></italic> (green triangle), <italic><tp:taxon-name><tp:taxon-name-part taxon-name-part-type="genus" reg="Spiradiclis">S.</tp:taxon-name-part><tp:taxon-name-part taxon-name-part-type="species" reg="scabrida">scabrida</tp:taxon-name-part></tp:taxon-name></italic> (blue heart), and <italic><tp:taxon-name><tp:taxon-name-part taxon-name-part-type="genus" reg="Spiradiclis">S.</tp:taxon-name-part><tp:taxon-name-part taxon-name-part-type="species" reg="purpureocaerulea">purpureocaerulea</tp:taxon-name-part></tp:taxon-name></italic> (purple square) in Guangxi (blue triangle in insert map), China.</p></caption><graphic xmlns:xlink="http://www.w3.org/1999/xlink" xlink:href="phytokeys-252-041_article-139783__-g004.jpg" position="float" orientation="portrait" xlink:type="simple" id="oo_1246320.jpg"><uri content-type="original_file" xlink:type="simple">https://binary.pensoft.net/fig/1246320</uri></graphic></fig></tp:treatment-sec><ref-list><ref id="B5"><mixed-citation xmlns:xlink="http://www.w3.org/1999/xlink" xlink:type="simple">IUCN (<year>2022</year>) Guidelines for using the IUCN Red List Categories and Criteria, version 14. Prepared by the Standards and Petitions Committee. <ext-link xlink:href="https://www.iucnredlist.org/resources/redlistguidelines" ext-link-type="uri" xlink:type="simple">https://www.iucnredlist.org/resources/redlistguidelines</ext-link> [Accessed 15 October 2024]</mixed-citation></ref></ref-list></tp:taxon-treatment>
